# Supplementary material for: Dissection of the Complex Transcription and Metabolism Regulation Networks Associated with Maize Resistance to Ustilago maydis
Source: Genes (Basel). 2021 Nov 12;12(11):1789. doi: 10.3390/genes12111789 (PMC8619255; doi:10.3390/genes12111789)
Supplement: Supplementary file 1 [file genes-12-01789-s001.zip]

Archive with 12 entries (12 files):
- Supplementary Figure S1.tif
- Supplementary Figure S2.tif
- Supplementary Figure S3.tif
- Supplementary Figure S4.tif
- Supplementary Figure S5.tif
- Supplementary Figure S6.tif
- Supplementary Figure S7.tif
- Supplementary Figure S8.tif
- Supplementary Figure S9.tif
- Supplementary Table S1-20211108.xlsx
- Supplementary Table S2-20211108.xlsx
- Supplementary Table S3-20211108.xlsx
