# Supplementary material for: Dissection of the Complex Transcription and Metabolism Regulation Networks Associated with Maize Resistance to Ustilago maydis
Source: Genes (Basel). 2021 Nov 12;12(11):1789. doi: 10.3390/genes12111789 (PMC8619255; doi:10.3390/genes12111789)
Supplement: Supplementary file 1 [file genes-12-01789-s001.zip › Supplementary Table S1-20211108.xlsx]

## Sheet: Sheet1
Sample	OD260/280	OD260/230	RIN
CML326-mock-1	1.82	0.7	9.6
CML326-mock-2	1.82	0.71	9.3
CML326-mock-3	1.76	0.48	9.6
CML326-1dpi-1	1.89	1.13	9.5
CML326-1dpi-2	1.86	0.7	9.4
CML326-1dpi-3	1.83	1.59	8.6
CML326-2dpi-1	1.8	0.8	9.8
CML326-2dpi-2	1.93	0.63	8.4
CML326-2dpi-3	1.85	0.71	9.5
CML326-4dpi-1	1.86	0.77	9.6
CML326-4dpi-2	1.84	0.74	9.6
CML326-4dpi-3	1.84	0.72	7.8
GEMS15-mock-1	1.82	1.13	9.6
GEMS15-mock-2	1.86	0.88	8.9
GEMS15-mock-3	1.84	0.83	9.6
GEMS15-1dpi-1	1.83	1.22	9.7
GEMS15-1dpi-2	1.76	0.61	9.1
GEMS15-1dpi-3	1.9	0.65	9.6
GEMS15-2dpi-1	1.8	0.92	9.5
GEMS15-2dpi-2	1.79	0.56	9.3
GEMS15-2dpi-3	1.8	0.69	9.5
GEMS15-4dpi-1	1.79	0.73	9.6
GEMS15-4dpi-2	1.79	0.91	9.6
GEMS15-4dpi-3	1.82	0.76	9.5
