# Supplementary material for: Dissection of the Complex Transcription and Metabolism Regulation Networks Associated with Maize Resistance to Ustilago maydis
Source: Genes (Basel). 2021 Nov 12;12(11):1789. doi: 10.3390/genes12111789 (PMC8619255; doi:10.3390/genes12111789)
Supplement: Supplementary file 1 [file genes-12-01789-s001.zip › Supplementary Table S2-20211108.xlsx]

## Sheet: Sheet1
gene id	primer name	primer(5'-3')
Zm00001d049641	ZmGAPDH-qF	CTTCGGCATTGTTGAGGGTTTG
	ZmGAPDH-qR	TCCTTGGCTGAGGGTCCGTC
Zm00001d003048	ZmRPS2-qF	GAAGGGCGAGTCGAGCATAA
	ZmRPS2-qR	GTCTGCTGCATCTCCACTGT
Zm00001d044639	ZmPK-qF	GCCTTGCTCCGAGATTCAAA
	ZmPK-qR	ACAACCGGTGTGAAGGAAGA
Zm00001d025059	ZmGP8-4-qF	GCTGGCTAATGCACACCTCA
	ZmGP8-4-qR	AAGGAAACCCATTCACACGC
Zm00001d033292	ZmNTH-qF	TCCCCGTGTGTTTCCGATTC
	ZmNTH-qR	CTTCTTCCGCCTGTCTCCTC
Zm00001d010411	ZmAUXTF-qF	GCCGTACCTCAGGAAGATCG
	ZmAUXTF-qR	CGGTACTCAGATGAGCCGTC
Zm00001d040850	ZmSBP-qF	AAGTTGCAACAACCGCCAAG
	ZmSBP-qR	CCAAACTTGGGCGCTAACAC
Zm00001d015509	ZmCM-qF	ACATTCGCTCGTGGAGTTCT
	ZmCM-qR	GCATCATTCACGGTGACCAA
