# Supplementary material for: Dissection of the Complex Transcription and Metabolism Regulation Networks Associated with Maize Resistance to Ustilago maydis
Source: Genes (Basel). 2021 Nov 12;12(11):1789. doi: 10.3390/genes12111789 (PMC8619255; doi:10.3390/genes12111789)
Supplement: Supplementary file 1 [file genes-12-01789-s001.zip › Supplementary Table S3-20211108.xlsx]

## Sheet: Sheet1
				Changes of GEMS15 mock to CML326 mock			Changes of CML326 um to CML326 mock			Changes of GEMS15 um to GEMS15 mock
Compounds	Class	cpd_ID		Base_LFC	Base_VIP	Base_type	CML326_LFC	CML326_VIP	CML326_type	GEMS15_LFC	GEMS15_VIP	GEMS15_type	kegg_map
1-Aminocyclopropane-1-carboxylic acid	Others	C01234		129270	1.2687	up	NA	NA	NA	0.808973	0.641363	insig	ko00270,ko01100,ko01110
γ-Aminobutyric acid	Organic acids	C00334		1.86847	1.18428	insig	0.390838	1.27683	down	0.761409	0.889821	insig	ko00250,ko00330,ko00410,ko00650,ko00760,ko01100
N,N-Dimethylglycine	Amino acids and derivatives	C01026		1.52907	1.16208	insig	0.482089	1.29872	down	0.85072	0.843754	insig	ko00260,ko01100
2-Aminoisobutyric acid	Amino acids and derivatives	C03665		0.869694	0.629152	insig	0.865566	0.570786	insig	1.11465	0.620879	insig	--
Choline	Alkaloids	C00114		0.741504	1.08104	insig	0.872172	0.872712	insig	1.10855	0.314213	insig	ko00260,ko00564,ko01100,ko02010
3-Hydroxybutyrate	Organic acids	--		1.05265	0.332513	insig	7.78951e-05	1.41535	down	1.13998	0.267353	insig	--
D-Serine	Amino acids and derivatives	C00740		3.77101	1.25634	up	2.03622	1.27972	up	0.923935	0.50792	insig	--
Benzaldehyde	Others	--		1.46192	1.1613	insig	1.56315	1.08773	insig	0.73101	1.11466	insig	--
Cytosine	Nucleotides and derivatives	C00380		0.843933	1.00713	insig	1.04323	0.0785361	insig	1.41781	1.12127	insig	ko00240,ko01100
L-Proline	Amino acids and derivatives	C00148		3.78235	1.26684	up	0.856418	1.06929	insig	0.300669	1.23555	down	ko00330,ko00332,ko00970,ko01100,ko01110,ko01230,ko02010
3-Methyl-2-Oxobutanoic acid	Organic acids	C00141		0.973432	0.114381	insig	1.13669	0.664296	insig	1.45199	0.671703	insig	ko00280,ko00290,ko00770,ko00966,ko01100,ko01110,ko01210,ko01230
Indole	Alkaloids	C00463		1.57952	1.20358	insig	0.827732	1.36541	insig	0.813688	0.647448	insig	ko00380,ko00400,ko00402,ko01100,ko01110
Betaine	Alkaloids	C00719		3.40036	1.18859	up	4.40612	1.05632	up	2.51312	1.10134	up	ko00260,ko01100,ko02010
5-Aminovaleric acid	Amino acids and derivatives	C00431		1.00365	0.0980509	insig	2.80697	0.636728	insig	2.19747	1.18273	up	ko00310,ko00330,ko01100
DL-Norvaline	Amino acids and derivatives	C01826		1.79123	1.24493	insig	1.26515	1.27834	insig	0.814267	1.14464	insig	--
L-Valine	Amino acids and derivatives	C00183		1.68825	1.25831	insig	1.21154	1.34679	insig	0.812501	1.18079	insig	ko00280,ko00290,ko00460,ko00770,ko00966,ko00970,ko01100,ko01110,ko01210,ko01230,ko02010
Methylmalonic acid	Organic acids	C02170		1.41608	1.26155	insig	0.677427	1.28818	insig	0.759581	1.11632	insig	ko00240,ko00280,ko00640,ko01100
Succinic acid	Organic acids	C00042		1.4081	1.26546	insig	0.690905	1.27282	insig	0.77475	1.0942	insig	ko00020,ko00190,ko00250,ko00310,ko00350,ko00360,ko00620,ko00630,ko00640,ko00650,ko00760,ko00920,ko01100,ko01110,ko01200
3-Hydroxy-3-methyl butyric acid	Organic acids	--		1.14972	0.440753	insig	1.1801	0.858382	insig	0.564932	1.03973	insig	--
L-(-)-Threonine	Amino acids and derivatives	C00188		2.90802	1.24906	up	1.68361	1.21984	insig	0.685383	1.21461	insig	ko00260,ko00261,ko00290,ko00860,ko00970,ko01100,ko01110,ko01230,ko02010
L-Homoserine	Organic acids	C00263		2.59668	1.23439	up	1.66798	1.28454	insig	0.745231	1.08048	insig	ko00260,ko00270,ko00300,ko00920,ko01100,ko01110,ko01230
N-Benzylmethylene isomethylamine	Alkaloids	--		1.5131	1.23047	insig	1.55816	1.08853	insig	0.734265	1.18768	insig	--
Phenethylamine	Others	C05332		0.0384998	1.26523	down	0.600204	1.05194	insig	1.06007	0.793756	insig	ko00360,ko01100
4-Hydroxybenzaldehyde	Phenolic acids	C00633		0.920208	0.653991	insig	3.29874	1.24247	up	3.1925	1.22701	up	ko01100
Nicotinamide	Others	C00153		1.58349	1.18601	insig	1.18472	0.507611	insig	1.32461	0.653198	insig	ko00760,ko01100
Nicotinic acid	Others	C00253		0.848989	1.04637	insig	1.82163	1.0525	insig	1.90772	1.22554	insig	ko00760,ko00960,ko01100,ko01110
5-Methylcytosine	Nucleotides and derivatives	C02376		0.770483	0.395106	insig	2.02574	1.05922	up	2.02611	1.1088	up	ko00240,ko01100
5-Hydroxymethylfurfural	Phenolic acids	C11101		0.272998	1.23865	down	0.247296	1.34182	down	0.939927	0.258178	insig	--
Thymine	Nucleotides and derivatives	C00178		2.41705	1.1758	up	4.4361	0.911	insig	3.20002	1.19338	up	ko00240,ko01100
Pipecolic acid	Amino acids and derivatives	C00408		1.73809	1.23867	insig	15.5261	1.30488	up	14.9045	1.23434	up	--
N-Acetylputrescine	Alkaloids	C02714		1.27566	0.925429	insig	0.671218	1.14159	insig	0.800296	0.880786	insig	ko00330,ko01100
Agmatine	Alkaloids	C00179		1.19825	0.799571	insig	0.665099	1.17507	insig	0.729684	1.04152	insig	ko00330,ko01100
Cis-4-Hydroxy-D-proline	Amino acids and derivatives	C03440		0.981083	0.0506538	insig	0.990088	0.0556729	insig	1.92782	0.956318	insig	ko00330,ko01100
N-Propionylglycine	Amino acids and derivatives	--		0.623349	1.19281	insig	1.05479	0.474447	insig	1.28106	1.1242	insig	--
L-Isoleucine	Amino acids and derivatives	C00407		1.20145	1.19179	insig	1.10348	0.905719	insig	1.01272	0.259539	insig	ko00280,ko00290,ko00460,ko00960,ko00966,ko00970,ko01100,ko01110,ko01210,ko01230,ko02010
L-Leucine	Amino acids and derivatives	C00123		1.17929	1.1824	insig	1.08909	0.881592	insig	1.01053	0.232096	insig	ko00280,ko00290,ko00966,ko00970,ko01100,ko01110,ko01210,ko01230,ko02010
6-Deoxyfagomine	Alkaloids	--		2.7858	1.26054	up	1.54955	1.33595	insig	0.652042	1.21508	insig	--
6-Aminocaproic acid	Organic acids	C02378		3.30464	1.23187	up	1.92079	1.33079	insig	0.67557	0.943082	insig	ko01100
α-Aminocaproic acid	Amino acids and derivatives	--		1.10837	1.19378	insig	1.05531	0.840767	insig	1.07183	1.11328	insig	--
2-Methylsuccinic acid	Organic acids	--		1.34209	0.929086	insig	0.612112	1.32902	insig	0.639173	1.11263	insig	--
L-Asparagine Anhydrous	Amino acids and derivatives	C00152		16.336	1.2232	up	3.03176	1.11471	up	0.524088	0.930333	insig	ko00250,ko00460,ko00970,ko01100,ko01110,ko01230
(S)-(-)-2-Hydroxyisocaproic acid	Organic acids	--		1.12906	0.4064	insig	1.13253	0.374947	insig	0.265562	0.880526	insig	--
L-AsparticAcid	Amino acids and derivatives	C00049		3.12017	1.23389	up	2.63484	1.08302	up	1.31196	0.807776	insig	ko00220,ko00250,ko00260,ko00261,ko00270,ko00300,ko00340,ko00410,ko00460,ko00710,ko00760,ko00770,ko00970,ko01100,ko01110,ko01200,ko01210,ko01230,ko02010
L-(-)-Malic acid	Organic acids	C00497		1.2422	1.21053	insig	0.988604	0.132936	insig	1.20182	1.13012	insig	ko00650,ko01100
2-Benzoxazolinone	Others	--		NA	NA	NA	1262.19	0.586816	insig	20960.1	1.22613	up	--
Adenine	Nucleotides and derivatives	C00147		1.64548	1.1849	insig	1.90875	0.936149	insig	1.54859	0.670988	insig	ko00230,ko00908,ko01100
Aminopurine	Alkaloids	--		0.83739	0.603887	insig	0.895422	0.519633	insig	1.31483	0.594993	insig	--
Hypoxanthine	Nucleotides and derivatives	C00262		0.663963	0.985244	insig	0.587343	1.22666	insig	0.659107	0.966699	insig	ko00230,ko01100
Allopurinol	Nucleotides and derivatives	--		0.821298	0.751271	insig	0.200532	1.40345	down	0.228772	1.20179	down	--
4-Aminobenzoic acid	Phenolic acids	--		0.600876	0.992798	insig	1.24335	0.22211	insig	1.11672	0.432999	insig	--
Nicotinic Acid Methyl Ester(Methyl Nicotinate)	Alkaloids	--		0.542418	0.803589	insig	4.09599	0.354341	insig	14.8626	0.960948	insig	--
L-Tyramine	Amino acids and derivatives	C00483		1.57426	1.21727	insig	2.05811	1.41254	up	1.65619	1.19546	insig	ko00350,ko00950,ko01100,ko01110
4-Hydroxybenzoic acid	Phenolic acids	C00156		0.931956	0.37931	insig	3.99734	1.05365	up	4.35164	1.23367	up	ko00130,ko00790,ko01100,ko01110
Salicylic acid	Phenolic acids	C00805		0.820226	0.744562	insig	3.19675	0.978441	insig	3.76809	1.21847	up	ko00360,ko01100,ko01110,ko04075
Trigonelline	Alkaloids	C01004		0.921702	0.964473	insig	1.20929	1.23242	insig	1.45423	1.21008	insig	ko00760
Tyrosol	Phenolic acids	--		1.0125	0.00360866	insig	3.61556	0.731874	insig	3.34876	0.680073	insig	--
O-Phosphorylethanolamine	Others	C00346		1.75738	1.19949	insig	2.05999	1.20001	up	1.58041	1.03894	insig	--
Trans,trans-Muconic acid	Organic acids	--		0.954522	0.364412	insig	1.34454	0.90031	insig	1.14389	0.873291	insig	--
4-Methyl-5-thiazoleethanol	Others	C04294		2.21893	1.13692	up	0.947676	0.206428	insig	1.48153	0.379294	insig	ko00730,ko01100
1,2-N-Methylpipecolic acid	Amino acids and derivatives	--		1.66586	0.582887	insig	1.35559	0.605842	insig	1.40667	0.512573	insig	--
Proline βine(ProBet)	Amino acids and derivatives	--		1.54435	0.709039	insig	1.09876	0.513111	insig	1.21117	0.285419	insig	--
Indole-3-carboxaldehyde	Alkaloids	C08493		1.60274	1.03761	insig	3.7579	1.17274	up	2.47583	1.1914	up	--
4-Acetamidobutyric acid	Organic acids	C02946		1.81075	1.15924	insig	0.704631	1.05952	insig	1.56437	0.636605	insig	ko00330,ko01100
4-Guanidinobutyric acid	Organic acids	C01035		0.488341	1.23018	down	1.74461	1.15412	insig	2.65228	1.21352	up	ko00330,ko01100
2-Methylglutaric acid	Organic acids	--		1.47507	1.19754	insig	0.479215	1.35772	down	0.642939	1.1382	insig	--
Adipic Acid	Organic acids	C06104		1.58265	1.21386	insig	0.497141	1.29879	down	0.688357	1.05246	insig	ko01100
L-Glutamine	Amino acids and derivatives	C00064		3.84526	1.24244	up	2.0019	1.21695	up	1.09958	0.259751	insig	ko00220,ko00230,ko00240,ko00250,ko00630,ko00910,ko00970,ko01100,ko01230,ko02010
L-(+)-Lysine	Amino acids and derivatives	C00047		3.85828	1.2445	up	2.23928	1.25545	up	1.20356	0.468263	insig	ko00300,ko00310,ko00780,ko00960,ko00970,ko01100,ko01110,ko01210,ko01230,ko02010
Acetylcholine	Alkaloids	C08201		0.87829	0.570565	insig	1.47186	1.00544	insig	1.55219	0.939768	insig	--
L-Glutamic acid	Amino acids and derivatives	C00025		1.08711	0.534324	insig	1.17763	1.07279	insig	1.18149	0.855125	insig	ko00220,ko00250,ko00330,ko00332,ko00340,ko00430,ko00480,ko00630,ko00650,ko00660,ko00860,ko00910,ko00970,ko00998,ko01100,ko01110,ko01200,ko01210,ko01230,ko02010
O-Acetylserine	Amino acids and derivatives	C00979		0.709746	1.07717	insig	0.648076	1.25717	insig	0.871802	0.723874	insig	ko00270,ko00908,ko00920,ko00998,ko01100,ko01110,ko01200,ko01230,ko04122
Phthalic anhydride	Phenolic acids	--		0.784319	0.56988	insig	1.22655	0.647123	insig	3.53032	0.901357	insig	--
Cinnamic acid	Phenolic acids	C00423		1.0098	0.0615717	insig	1.19845	0.0870849	insig	0.604021	0.947246	insig	ko00130,ko00360,ko00940,ko00999,ko01100,ko01110
L-Methionine	Amino acids and derivatives	C00073		1.04632	0.482429	insig	0.375243	1.25032	down	0.404103	1.21691	down	ko00270,ko00966,ko00970,ko01100,ko01110,ko01210,ko01230
1-Methyladenine	Nucleotides and derivatives	C02216		1.01436	0.0722125	insig	0.828653	0.685596	insig	0.621849	0.962591	insig	--
D-(-)-Arabinose	Others	C00216		0.25496	1.2167	down	0.306925	1.3985	down	1.83431	1.0429	insig	--
p-Coumaryl alcohol	Phenolic acids	C02646		0.678372	1.15696	insig	2.41186	0.831606	insig	2.70507	1.15499	up	ko00940,ko01100,ko01110
2-Hydroxy-6-aminopurine	Nucleotides and derivatives	--		0.902563	0.591574	insig	1.24989	0.34542	insig	0.966145	0.179704	insig	--
Guanine	Nucleotides and derivatives	C00242		0.515358	1.15577	insig	2.21104	0.770157	insig	2.31936	0.810569	insig	ko00230,ko01100
Xanthine	Nucleotides and derivatives	C00385		2.79893	1.08846	up	0.947072	0.267602	insig	0.527076	0.855146	insig	ko00230,ko00232,ko01100,ko01110
Vanillin	Phenolic acids	C00755		1.00114	0.0194364	insig	1.47716	1.28199	insig	1.91334	1.22039	insig	ko00999,ko01100,ko01110
2-Methoxybenzoic acid	Phenolic acids	--		193.589	0.564866	insig	1572.01	1.41259	up	10.1896	0.973199	insig	--
D-Arabitol	Others	C01904		0.831819	0.711945	insig	0.941254	0.257148	insig	1.30598	0.896276	insig	ko00040,ko01100
Dopamine hydrochloride	Alkaloids	--		1.2763	0.868039	insig	1.13823	0.366189	insig	0.524326	1.04261	insig	--
Dopamine	Alkaloids	--		1.3263	0.974636	insig	1.16134	0.0750079	insig	0.553733	1.00672	insig	--
2,3-Dihydroxybenzoic Acid	Organic acids	C00196		3.36338	1.22621	up	3.05783	0.712141	insig	6.20878	1.20631	up	ko01110
Gentisic acid	Phenolic acids	C00628		3.02546	1.22031	up	3.40174	0.866824	insig	8.2441	1.2152	up	ko00350,ko01100
Protocatechuic acid	Flavonoids	C00230		3.24818	1.22337	up	3.14454	0.86282	insig	6.44241	1.21875	up	ko00400,ko01100,ko01110
Diethyl phosphate	Organic acids	C06608		0.939447	0.185046	insig	0.981109	0.0595738	insig	0.886645	0.257556	insig	--
L-Histidine	Amino acids and derivatives	C00135		2.87771	1.25391	up	0.251083	1.34929	down	0.798575	0.838	insig	ko00340,ko00410,ko00970,ko01100,ko01110,ko01230,ko02010
Tryptamine	Alkaloids	C00398		0.561879	0.516292	insig	10.037	1.18402	up	38.7134	1.23393	up	ko00380,ko00901,ko01100,ko01110
Indole-3-carboxylic acid	Alkaloids	C19837		1.98306	1.13074	insig	21.1625	1.26153	up	11.603	1.23597	up	--
N-Acetylthreonine	Amino acids and derivatives	--		1.55828	1.13022	insig	1.37058	1.07257	insig	1.03785	0.251884	insig	--
DL-2-Aminoadipic acid	Alkaloids	--		1.93897	1.10329	insig	3.2902	1.33635	up	2.51829	1.12764	up	--
Oxalic acid	Phenolic acids	C09315		2.49624	0.63555	insig	51.2163	1.08818	up	22.9046	1.20846	up	ko00940,ko01110
3-Hydroxy-3-methylpentane-1,5-dioic acid	Amino acids and derivatives	C03761		0.630787	1.19198	insig	1.14778	0.509581	insig	1.63255	1.13781	insig	--
4-MethoxycinnaMaldehyde	Phenolic acids	--		0.809504	1.02536	insig	0.786381	1.15409	insig	0.806522	0.720124	insig	--
4-Hydroxy-L-glutamic acid	Amino acids and derivatives	C03079		0.639841	1.17789	insig	1.35838	0.895216	insig	1.143	0.384364	insig	--
Trans-p-Hydroxycinnamic acid	Phenolic acids	--		1.00523	0.499899	insig	1.03604	0.519237	insig	1.52748	0.795635	insig	--
p-Coumaric acid	Phenolic acids	C00811		0.541607	1.21231	insig	0.731512	1.18196	insig	1.78549	0.791712	insig	ko00130,ko00350,ko00940,ko00950,ko00999,ko01100,ko01110
Methionine sulfoxide	Amino acids and derivatives	--		2.27007	1.26128	up	0.99204	0.170244	insig	0.885506	0.709878	insig	--
7-Methylguanine	Nucleotides and derivatives	C02242		0.917337	0.217635	insig	4.11002	0.890877	insig	4.10159	1.06952	up	--
L-Phenylalanine	Amino acids and derivatives	C00079		1.13144	1.10499	insig	1.14027	0.968257	insig	0.898636	1.02458	insig	ko00360,ko00400,ko00460,ko00940,ko00960,ko00966,ko00970,ko01100,ko01110,ko01210,ko01230,ko02010
Terephthalic acid	Phenolic acids	C06337		1.74143	0.562569	insig	0.407191	1.29149	down	0.203402	1.06992	down	ko01100
Phenyllactate(PLA)	Organic acids	--		0.785386	0.705654	insig	1.96368	0.501916	insig	0.714601	0.910745	insig	--
Apocynin	Phenolic acids	C11380		1.89344	1.15028	insig	5.72234	1.05807	up	6.51024	1.06233	up	--
3-(4-Hydroxyphenyl)-propionic acid	Phenolic acids	C01744		0.70633	0.807065	insig	1.10247	0.0147113	insig	1.43132	0.634901	insig	--
Sodium Valproate	Organic acids	--		1.27475	1.16432	insig	0.934433	0.448283	insig	0.7696	1.19122	insig	--
Vanillic acid	Phenolic acids	C06672		1.83604	1.00914	insig	1.22978	0.347913	insig	3.33103	1.19159	up	--
Gallacetophenone	Others	--		0.541125	1.20468	insig	0.220914	1.34174	down	0.900651	0.61106	insig	--
Pyridoxine	Others	C00314		2.22516	1.22324	up	1.11087	0.680633	insig	0.938271	0.346745	insig	ko00750,ko01100
Gallic acid	Flavonoids	C01424		1.39381	1.06546	insig	12.868	1.37102	up	11.9965	1.23106	up	--
Glycyl-L-proline	Amino acids and derivatives	--		1.37701	0.991284	insig	0.823876	1.00279	insig	0.736534	1.06436	insig	--
Trans-Citridic acid	Organic acids	--		0.708124	1.08407	insig	0.485058	1.06823	down	0.597051	1.10834	insig	--
Shikimic acid	Organic acids	C00493		0.114062	1.26606	down	0.333842	1.29575	down	1.58994	1.20472	insig	ko00400,ko01100,ko01110,ko01230
SubericAcid	Organic acids	C08278		0.603146	0.927479	insig	2.92008	0.567028	insig	8.91472e-05	1.23656	down	--
L-(+)-Arginine	Amino acids and derivatives	C00062		8.02246	1.24934	up	2.71016	1.26294	up	1.01192	0.0322194	insig	ko00220,ko00261,ko00330,ko00472,ko00970,ko00998,ko01100,ko01110,ko01230,ko02010
N-Acetylaspartate	Amino acids and derivatives	C01042		2.29862	1.17899	up	2.94562	1.35165	up	3.0947	1.19706	up	ko00250,ko01100
L-Citrulline	Amino acids and derivatives	C00327		0.809851	0.963885	insig	0.679508	1.09352	insig	1.06913	0.217727	insig	ko00220,ko01100,ko01110,ko01230
N-Hydroxy tryptamine	Others	C17203		0.515319	0.0570567	insig	3.10565	0.303603	insig	65.2261	0.320692	insig	ko00380,ko01100
Serotonin	Alkaloids	C00780		0.552347	0.240716	insig	11.5085	1.30344	up	55.5728	1.22343	up	ko00380,ko01100
Cys-Gly	Amino acids and derivatives	C01419		0.733807	0.594996	insig	0.458457	0.745474	insig	0.29394	0.951007	insig	ko00480,ko01100
L-Gulonic-γ-lactone	Others	C01040		0.686159	0.746767	insig	0.462495	0.780406	insig	0.336204	0.654778	insig	ko00053,ko01100
Trans-4-Hydroxycinnamic Acid Methyl Ester	Phenolic acids	--		0.758215	1.01647	insig	3.524	1.09095	up	6.94428	1.19953	up	--
Riboprine	Phenolic acids	--		0.432585	1.21275	down	1.36987	1.00617	insig	1.74176	1.23168	insig	--
Methyl p-coumarate	Phenolic acids	--		0.715986	1.04478	insig	4.25274	1.1782	up	7.6257	1.19988	up	--
4-Hydroxy-3-methoxycinnamaldehyde	Phenolic acids	C02666		0.389597	1.15279	down	1.55801	0.970748	insig	2.80496	1.15213	up	--
Caffeic acid	Phenolic acids	C01197		1.42603	1.19432	insig	6.87015	1.14785	up	7.3798	1.11584	up	ko00940,ko01100,ko01110
D-Glucose	Others	C00031		0.303742	1.13929	down	0.266221	1.30046	down	1.19399	0.464018	insig	--
1,7-Dimethylxanthine	Nucleotides and derivatives	C13747		0.718434	0.982598	insig	1.71395	1.07665	insig	2.13547	1.03756	up	ko00232,ko01100,ko01110
Coniferyl alcohol	Phenolic acids	C00590		1.14591	0.490844	insig	0.760651	0.780756	insig	1.81953	0.952465	insig	ko00940,ko00998,ko01100,ko01110
L-(-)-Tyrosine	Amino acids and derivatives	C00082		1.03715	0.298302	insig	1.02058	0.224237	insig	0.96919	0.248388	insig	ko00130,ko00261,ko00350,ko00360,ko00400,ko00460,ko00730,ko00940,ko00950,ko00965,ko00966,ko00970,ko01100,ko01110,ko01210,ko01230
DL-P-hydroxyphenyllactic acid	Organic acids	--		4.81027	1.26171	up	1.57632	1.17317	insig	0.224209	1.22831	down	--
Syringic Aldehyde	Phenolic acids	--		1.05109	0.157772	insig	2.74184	1.16481	up	3.54644	1.20753	up	--
Methyl-(2,4-dihydroxyphenyl)acetate	Phenolic acids	--		4.60448	1.23959	up	1.58214	1.02708	insig	0.22251	1.19752	down	--
4-Pyridoxic acid	Others	C00847		0.452584	1.15148	down	2.02839	1.41416	up	4.39725	1.18971	up	ko00750,ko01100
Anchoic Acid	Organic acids	C08261		1.00485	0.077101	insig	1.83439	0.579325	insig	1.43924	0.876565	insig	--
N6-Acetyl-L-lysine	Amino acids and derivatives	C02727		1.18621	0.916563	insig	0.896625	0.585495	insig	0.817459	0.959442	insig	ko00310,ko01100
Glycylisoleucine	Amino acids and derivatives	--		1.39437	1.23585	insig	0.965096	0.316759	insig	0.853329	1.11196	insig	--
N-Glycyl-L-leucine	Amino acids and derivatives	C02155		1.47541	1.21828	insig	0.951995	0.373428	insig	0.852188	0.972056	insig	--
H-HomoArg-OH	Amino acids and derivatives	C01924		5.13156	1.24434	up	1.96702	1.17275	insig	0.921741	0.309845	insig	--
L-Homocitrulline	Amino acids and derivatives	C02427		1.38722	1.0913	insig	0.709752	1.31526	insig	0.743261	0.9611	insig	--
2,6-Diaminooimelic acid	Amino acids and derivatives	C00666		3.2887	1.21526	up	1.82074	0.937653	insig	1.08062	0.0412932	insig	ko00300,ko01100,ko01110,ko01230
Citric Acid	Organic acids	C00158		1.36187	1.21327	insig	1.98785	1.33595	insig	1.69893	1.22634	insig	ko00020,ko00250,ko00630,ko01100,ko01110,ko01200,ko01210,ko01230
Kinic acid	Organic acids	C00296		1.76062	1.26705	insig	4.72101	1.29948	up	2.92604	1.23012	up	ko00400,ko01100
N-Phenylacetylglycine	Amino acids and derivatives	C05598		0.838494	1.13501	insig	0.512349	1.1961	insig	0.275643	1.18859	down	ko00360
Ferulic acid	Phenolic acids	C01494		2.10571	1.16745	up	1.15293	0.731519	insig	2.23204	1.12454	up	ko00940,ko01100,ko01110
Trans-ferulic acid	Phenolic acids	--		1.95129	1.117	insig	1.08504	0.32956	insig	2.44365	1.11948	up	--
Gluconic acid	Others	C00257		2.2355	1.15916	up	3.63367	0.911934	insig	1.74714	1.03518	insig	ko00030,ko01100,ko01110,ko01200
3,4-Dihydroxy-DL-phenylalanine	Amino acids and derivatives	C00355		2.18981	1.08333	up	1.62986	0.648379	insig	0.750178	0.720597	insig	ko00350,ko00950,ko00965,ko01100,ko01110
Syringic acid	Phenolic acids	C10833		0.786461	0.5294	insig	0.813433	0.648697	insig	1.20315	0.47912	insig	--
L-Methionine methyl ester	Amino acids and derivatives	--		1.04547	0.0879735	insig	0.656164	0.996301	insig	0.635708	0.969316	insig	--
L-2-chlorophenylalanine	Amino acids and derivatives	--		1.05519	0.8618	insig	1.02746	0.621757	insig	1.00284	0.108192	insig	--
Lauric acid	Lipids	C02679		1.24182	0.957864	insig	0.583355	1.3324	insig	0.385936	1.2274	down	ko00061,ko01100
Sebacic acid	Organic acids	C08277		0.952193	0.226976	insig	3.54227	0.84928	insig	2.00657	1.10641	up	--
Alanylleucine	Amino acids and derivatives	--		1.78235	1.20071	insig	1.49024	0.977405	insig	1.16911	0.201996	insig	--
Spermine	Alkaloids	C00750		0.97152	0.250403	insig	0.951543	0.460301	insig	1.03878	0.388723	insig	ko00330,ko00410,ko00480,ko01100
3-Butylidene-7-hydroxyphthalide	Others	C09921		1.76823	0.604191	insig	1.55034	0.717225	insig	0.00100316	1.23466	down	--
Tryptophan	Amino acids and derivatives	C00078		0.972581	0.620896	insig	0.987401	0.780809	insig	1.03716	0.649406	insig	ko00260,ko00380,ko00400,ko00901,ko00966,ko00970,ko01100,ko01110,ko01210,ko01230
Pantothenol	Others	C05944		2.79074	0.741329	insig	0.506275	0.914066	insig	0.104803	1.08575	down	ko00770
Phosphoenolpyruvic acid	Organic acids	C00074		1.32013	1.03623	insig	1.90924	1.12322	insig	2.37286	1.17569	up	--
4-Hydroxy-3,5-diisopropylbenzaldehyde	Phenolic acids	--		1.33652	0.998122	insig	1.04723	0.12013	insig	0.578288	1.1963	insig	--
Methyl ferulate	Phenolic acids	--		1.1704	0.779941	insig	2.25736	1.21392	up	3.89206	1.20591	up	--
Sinapinaldehyde	Phenolic acids	--		0.393497	1.23375	down	1.4959	1.35603	insig	2.18438	1.09161	up	--
3,4-Dimethoxycinnamic acid	Phenolic acids	--		1.09651	0.392805	insig	1.95168	0.996607	insig	3.55017	1.18734	up	--
Oresbiusin A	Phenolic acids	--		0.73757	1.12297	insig	1.36902	0.879215	insig	0.95121	0.283724	insig	--
N-α-Acetyl-L-arginine	Amino acids and derivatives	--		1.45795	1.04517	insig	3.82147	1.25199	up	3.7677	1.20463	up	--
12-Hydroxydodecanoic acid	Lipids	--		1.2703	1.09093	insig	1.16451	0.533552	insig	1.02444	0.0555146	insig	--
(5-L-Glutamyl)-L-amino acid	Amino acids and derivatives	C03740		2.98925	1.20172	up	1.42528	0.837145	insig	1.41966	1.12806	insig	ko00480,ko01100
N-Acetyl-5-hydroxytryptamine	Alkaloids	C00978		1.11212	0.674615	insig	0.647266	1.17912	insig	0.674161	0.947012	insig	ko00380,ko01100
D-Pantothenic Acid	Others	C00864		1.0755	1.04583	insig	1.45586	1.30678	insig	1.35165	1.16273	insig	ko00410,ko00770,ko01100,ko01110
5-Hydroxy-L-tryptophan	Amino acids and derivatives	C00643		4.37766	1.26314	up	1.48935	1.21243	insig	1.41515	0.802123	insig	ko00380,ko01100
N-Acetyl-D-galactosamine	Others	--		0.951056	0.153524	insig	1.22178	0.575471	insig	1.30962	0.814235	insig	--
N-Acetyl-β-D-mannosamine	Others	--		0.790046	0.798654	insig	1.07274	0.269325	insig	1.23988	0.733966	insig	--
Glycylphenylalanine	Amino acids and derivatives	--		1.97668	1.26053	insig	0.868316	0.934937	insig	0.675287	1.22471	insig	--
N-Acetyl-L-tyrosine	Amino acids and derivatives	--		1.32435	0.510456	insig	1.48215	0.812054	insig	0.645262	0.714751	insig	--
Sinapic acid	Phenolic acids	C00482		0.949569	0.134374	insig	1.41515	0.345013	insig	2.23116	1.06272	up	ko00940,ko01100,ko01110
Myristoleic acid	Lipids	C08322		0.795673	0.602012	insig	0.903091	0.352931	insig	1.05118	0.0293939	insig	--
Deoxycytidine	Nucleotides and derivatives	C00881		0.981221	0.140105	insig	1.34436	0.180567	insig	1.2521	0.840637	insig	ko00240,ko01100,ko02010
Myristic Acid	Lipids	--		1.09046	0.363579	insig	1.45965	1.03081	insig	1.30647	0.877106	insig	--
N-p-Coumaroyl putrescine	Alkaloids	C18326		2.92941	1.25807	up	0.690431	0.872191	insig	2.11588	1.14101	up	ko00330,ko01100
DL-Alanyl-DL-phenylalanine	Amino acids and derivatives	--		1.56275	1.18431	insig	1.9912	0.764072	insig	1.27321	1.01639	insig	--
3-Hydroxyflavone	Flavonoids	C20871		NA	NA	NA	18955.9	1.41546	up	60483.7	1.23655	up	--
L-(-)-Cystine	Amino acids and derivatives	C00491		0.534181	1.11326	insig	0.708052	1.09316	insig	1.43516	1.02999	insig	ko00270,ko01100,ko02010
Lumichrome	Alkaloids	C01727		2.35276	1.20285	up	4.37683	1.28614	up	4.0957	1.19743	up	ko00740
Thymidine	Nucleotides and derivatives	C00214		1.69694	1.24066	insig	1.1303	0.064398	insig	0.864072	1.11726	insig	ko00240,ko01100
Cytidine	Nucleotides and derivatives	C00475		0.812146	0.728527	insig	0.840638	0.541835	insig	1.3391	0.849208	insig	ko00240,ko01100,ko02010
Uridine	Nucleotides and derivatives	C00299		1.76075	0.900989	insig	0.739062	0.900134	insig	0.783428	0.478561	insig	ko00240,ko01100,ko02010
β-Pseudouridine	Nucleotides and derivatives	C02067		1.70629	1.17891	insig	1.34684	0.994456	insig	1.10578	0.568634	insig	ko00240,ko01100
Acetyltryptophan	Amino acids and derivatives	C03137		2.05114	0.848421	insig	11.7781	1.32288	up	4.19756	1.14232	up	--
γ-Glu-Cys	Amino acids and derivatives	C00669		2.4817	1.25788	up	0.604382	0.77868	insig	0.285423	0.929741	insig	ko00480,ko01100
Deoxyadenosine	Nucleotides and derivatives	C00559		0.662684	0.810991	insig	2.17242	0.537146	insig	3.02852	0.983265	insig	ko00230,ko01100,ko02010
Cordycepin	Nucleotides and derivatives	C08431		407.519	0.563497	insig	1776.63	0.998987	insig	0.00245388	0.542326	insig	--
Palmitoleic acid	Lipids	C08362		0.909315	0.390546	insig	1.35646	0.130268	insig	0.947262	0.233775	insig	ko00061
Pinocembrin	Flavonoids	C09827		NA	NA	NA	9999.52	1.39529	up	18819.6	1.23609	up	ko00941
Hexadecanoic acid	Lipids	C00249		1.04814	0.346823	insig	1.53604	0.834074	insig	1.21986	1.19192	insig	ko00061,ko00062,ko00071,ko00073,ko01040,ko01100,ko01212
Choline alfoscerate	Lipids	--		1768.67	0.900028	insig	NA	NA	NA	1.26383	0.360912	insig	--
D-Glucose 6-phosphate	Others	C00092		1.09172	1.07037	insig	0.665121	1.38679	insig	0.877859	1.16224	insig	ko00500,ko00562,ko00998,ko01100
N'-Feruloyl putrescine	Alkaloids	--		1.20056	1.05893	insig	0.296139	1.1363	down	0.410091	1.08711	down	--
Methyl 7,10-hexadecadienoate	Lipids	--		1.3489	1.20337	insig	1.06717	0.403229	insig	1.15876	0.788419	insig	--
Adenosine	Nucleotides and derivatives	C00212		0.926701	0.826025	insig	0.966538	0.516046	insig	1.0325	0.577866	insig	ko00230,ko01100,ko02010
Deoxyguanosine	Nucleotides and derivatives	C00330		0.985514	0.0977825	insig	2.72406	0.687795	insig	2.77471	1.15777	up	ko00230,ko01100,ko02010
L-Homocystine	Amino acids and derivatives	C01817		1.00415	0.0933955	insig	0.838716	0.582748	insig	0.880637	0.278367	insig	ko00270
Tectochrysin	Flavonoids	C11621		NA	NA	NA	15421.6	1.40376	up	55235.9	1.23624	up	--
9-(β-D-Arabinofuranosyl)hypoxanthine	Nucleotides and derivatives	--		0.941225	0.278574	insig	0.169804	1.41118	down	0.170148	1.21378	down	--
Apigenin	Flavonoids	C01477		0.169662	0.953585	insig	33.3144	1.27784	up	1033.43	1.13082	up	ko00941,ko00943,ko00944,ko01100,ko01110
Butin	Flavonoids	C09614		0.830564	1.09012	insig	11.6505	1.31536	up	44.2728	1.23562	up	ko00941
Naringenin chalcone(4,2',4',6'-Tetrahydroxychalcone)	Flavonoids	C06561		0.933006	0.455278	insig	15.7923	1.30486	up	63.4571	1.23424	up	ko00941,ko01100,ko01110
Pinobanksin	Flavonoids	C09826		NA	NA	NA	75753	1.41129	up	594122	1.23657	up	ko00941
Naringenin	Flavonoids	C00509		0.948432	0.270739	insig	15.6864	1.3041	up	60.6707	1.23439	up	ko00941,ko00943,ko01100,ko01110
Hexadecylsphingosine	Lipids	--		0.730693	1.09248	insig	0.754599	1.27456	insig	0.826343	0.782208	insig	--
Phloretin	Flavonoids	C00774		NA	NA	NA	1365.92	1.4151	up	17621.9	1.23644	up	ko00941,ko01110
(R)-Pantetheine	Others	C00831		0.474565	1.16626	down	0.9681	0.25068	insig	1.61055	1.03876	insig	ko00332,ko00770
γ-Linolenic Acid	Lipids	--		0.948488	0.181135	insig	1.19535	0.717134	insig	1.17503	0.780918	insig	--
Punicic acid	Lipids	C08364		1.23234	0.88362	insig	1.3048	0.499607	insig	1.71143	1.11637	insig	--
Cinnamoyltartaric acid	Phenolic acids	--		1.01786	0.0649182	insig	0.00105734	1.41332	down	0.00103879	1.23531	down	--
p-Coumaroylmalic acid	Phenolic acids	--		0.801378	0.914119	insig	1.20788	0.901115	insig	1.18945	1.02645	insig	--
Asp-phe	Amino acids and derivatives	--		0.584768	1.22493	insig	0.95955	0.498178	insig	1.12481	0.775307	insig	--
Linoleic acid	Lipids	--		1.07181	0.314208	insig	1.41736	0.820603	insig	1.70276	1.11662	insig	--
Octadecenoic amide	Others	--		0.602978	0.980224	insig	1.24776	0.416473	insig	0.8367	0.383481	insig	--
11-Octadecanoic acid(Vaccenic acid)	Lipids	C08367		1.36904	0.719358	insig	2.02715	1.02906	up	1.77	1.09083	insig	--
Guanosine	Nucleotides and derivatives	C00387		1.04902	0.206548	insig	0.750637	0.899514	insig	1.16856	0.656376	insig	ko00230,ko01100,ko02010
N-cis-Paprazine	Alkaloids	--		0.259044	0.759636	insig	26.2436	1.3553	up	107.101	1.22486	up	--
N-cis-sinapoyltyramine	Alkaloids	--		0.246483	0.74433	insig	29.0973	1.35497	up	124.613	1.22397	up	--
N-z-p-Coumaroyl tyramine	Alkaloids	--		0.251916	0.761908	insig	73.1577	1.37717	up	337.901	1.2269	up	--
N-p-Coumaroyltyramine	Alkaloids	--		0.304688	0.64647	insig	101.613	1.3929	up	422.398	1.05507	up	--
Wogonin	Flavonoids	C10197		NA	NA	NA	318774	1.40014	up	1.13513e+06	1.23641	up	--
Acacetin	Flavonoids	C01470		206.237	0.563497	insig	251982	1.39687	up	4164.95	1.16274	up	ko00944
Genkwanin	Flavonoids	C10046		NA	NA	NA	305385	1.3998	up	1.08411e+06	1.23638	up	--
Glycitein	Flavonoids	C14536		NA	NA	NA	15431.1	1.40502	up	155815	1.23648	up	ko00943,ko01110
Prunetin	Flavonoids	C10521		0.636018	0.871144	insig	509.944	1.34566	up	2218.88	1.23555	up	ko00943
Xanthosine	Nucleotides and derivatives	C01762		0.952891	0.265022	insig	0.34777	1.40664	down	0.463579	1.18351	down	ko00230,ko00232,ko01100,ko01110,ko02010
Hexadecyl ethanolamine	Others	--		1.14341	0.76985	insig	2.04948	1.18913	up	1.68214	1.20984	insig	--
Luteolin	Flavonoids	C01514		NA	NA	NA	955.319	1.41491	up	6446.63	1.23624	up	ko00941,ko00944,ko01100,ko01110
Kaempferol	Flavonoids	C05903		0.0925802	0.998086	insig	1.62901	0.876426	insig	15.5724	0.989402	insig	ko00941,ko00944,ko01100,ko01110
Salicin	Phenolic acids	C01451		1.11774	0.97199	insig	1.18713	0.204114	insig	1.1103	0.340028	insig	ko00010
Feruloylhistamine	Alkaloids	--		0.118739	1.25568	down	3.38147	1.39816	up	61.4972	1.23418	up	--
Eriodictyol	Flavonoids	C05631		4504.07	1.26688	up	4933.85	1.41259	up	6.4313	1.18914	up	ko00941,ko01100,ko01110
Glucarate O-Phosphoric acid	Others	--		0.634551	1.01744	insig	0.496729	1.3739	down	0.499017	1.12989	down	--
9-HOTrE	Lipids	--		0.968436	0.045341	insig	1.39148	0.540132	insig	1.49205	0.931643	insig	--
9-KODE	Lipids	--		0.831364	0.334802	insig	1.4254	0.34243	insig	1.61801	0.799072	insig	--
9S-Hyroxy-10E,12E-octadecadienoic acid	Lipids	--		1.36708	0.947254	insig	1.39538	0.488747	insig	1.47642	0.934909	insig	--
13-Hydroxy-9,11-octadecadienoic acid	Lipids	--		1.3716	0.996027	insig	1.41857	0.542029	insig	1.47392	0.939986	insig	--
9,10-EODE	Lipids	--		1.41885	1.10806	insig	1.5683	0.688682	insig	1.69047	1.10085	insig	--
5'-Deoxy-5'-(methylthio)adenosine	Nucleotides and derivatives	C00170		1.08084	0.904066	insig	1.16177	0.867889	insig	0.990824	0.169925	insig	ko00270,ko00908,ko01100
Pratensein	Flavonoids	C10520		0.288273	1.20137	down	2.69086	1.11947	up	12.3306	1.22586	up	ko00943
Hispidulin	Flavonoids	C10058		0.308059	1.16524	down	3.10764	1.08303	up	15.3492	1.22274	up	--
Diosmetin	Flavonoids	C10038		0.29099	1.19139	down	2.02068	1.11762	up	16.104	1.22228	up	--
Aracarpene 2	Flavonoids	--		0.285451	1.18873	down	1.92747	1.07689	insig	16.2349	1.22406	up	--
Isosalicylic acid O-glycoside	Phenolic acids	--		1.39265	1.15408	insig	7.33539	1.1714	up	5.53622	1.22516	up	--
Salicylic acid O-glycoside	Phenolic acids	--		1.20107	0.827052	insig	6.51851	1.18045	up	5.92212	1.22282	up	--
Glucosyloxybenzoic acid	Phenolic acids	--		1.29455	0.929702	insig	7.09977	1.1944	up	5.86644	1.22841	up	--
D-erythro-Dihydrosphingosine	Lipids	C00836		1.06358	0.343496	insig	0.549506	1.34019	insig	0.693866	1.12974	insig	ko00600,ko01100
3,5,7,4'--Tetrahydroxy-Coumaronochromone	Others	--		19.1525	1.25065	up	2.33143	1.12703	up	0.497007	0.825458	insig	--
Taxifolin	Flavonoids	C01617		2845.74	1.26862	up	36858.9	1.41196	up	61.8976	1.23519	up	ko00941,ko01100,ko01110
2'-Deoxycytidine-5'-monophosphate	Nucleotides and derivatives	C00239		2.54692	1.24349	up	0.407092	0.713514	insig	0.179569	0.763189	insig	ko00240,ko01100
Glutathione reduced form	Amino acids and derivatives	C00051		2.99251	1.25075	up	0.584485	0.71867	insig	0.14875	0.949894	insig	ko00270,ko00480,ko01100,ko02010
N-Acetylneuraminic acid	Amino acids and derivatives	--		1.95038	1.20605	insig	0.425668	0.693189	insig	0.118111	0.952893	insig	--
Feruloylmalic acid	Phenolic acids	--		0.711417	1.13455	insig	1.87254	1.23073	insig	3.59013	1.23505	up	--
2-(D-Glucopyranosyloxy)-4-hydroxybenzeneacetonitrile	Alkaloids	--		0.865114	0.859543	insig	0.487968	1.23534	down	0.502502	1.15924	insig	--
2-(Dimethylamino)guanosine	Nucleotides and derivatives	--		1.24166	1.04901	insig	1.49046	0.762665	insig	1.66258	1.19374	insig	--
13-Oxo-9-hydroxy-10-octadecenoic acid	Lipids	--		1.6468	1.16798	insig	8.49981	1.25844	up	8.74136	1.21697	up	--
Methoxy-N-Caffeoyltyramine	Alkaloids	--		0.879284	0.368545	insig	35.4322	1.40674	up	59.2283	1.23645	up	--
N-Cis-feruloyltyramine	Alkaloids	--		0.850891	0.416844	insig	44.5763	1.40859	up	80.1407	1.23607	up	--
N-Trans-feruloyltyramine	Alkaloids	C02717		0.906427	0.258707	insig	28.168	1.4096	up	41.5194	1.23573	up	--
Cirsimaritin	Flavonoids	C17785		NA	NA	NA	60819.6	1.41398	up	120420	1.23659	up	--
Ladanein	Flavonoids	--		NA	NA	NA	18092.6	1.40725	up	194778	1.23662	up	--
2,5-Dihydroxy benzoic acid O-hexside	Phenolic acids	--		1.79013	1.21108	insig	4.25506	1.31714	up	4.33499	1.23154	up	--
Protocatechuic acid-4-glucoside	Phenolic acids	--		1.43011	0.840533	insig	4.9368	1.28019	up	4.37458	1.22824	up	--
4-Hydroxysphinganine	Lipids	C12144		1.27006	0.872306	insig	2.00273	1.20988	up	2.07016	1.14179	up	ko00600,ko01100
2-(Dodecylamino)-3-phenyl-1-propanol	Others	--		1.44857	0.873869	insig	2.12658	1.26609	up	1.66081	0.974297	insig	--
S-(methyl)glutathione	Amino acids and derivatives	C11347		2.63405	1.21049	up	1.05935	0.206253	insig	0.906043	0.584987	insig	--
Uridine 5'-monophosphate	Nucleotides and derivatives	C00105		1.2231	1.02695	insig	0.883639	0.814722	insig	1.0532	0.193218	insig	ko00240,ko01100
N-Oleoylethanolamine	Others	--		0.684722	1.17663	insig	1.32823	0.443441	insig	1.47841	1.15211	insig	--
1-O-[(E)-p-Cumaroyl]-β-D-glucopyranose	Phenolic acids	--		0.638754	1.06192	insig	0.904834	0.411467	insig	1.69629	1.14251	insig	--
p-Coumaric acid-O-glycoside	Phenolic acids	--		0.694522	0.934816	insig	0.906534	0.381103	insig	1.58157	1.04539	insig	--
Cis-p-coumaric acid 4-O-glucoside	Others	--		0.618883	1.13502	insig	0.87369	0.440401	insig	1.66715	1.17786	insig	--
Androsin	Others	--		0.733537	1.04834	insig	0.994893	0.00504255	insig	1.29478	0.856881	insig	--
Di-O-methylquercetin	Flavonoids	C01265		1.4417	1.12663	insig	2.7877	0.958841	insig	2.40654	1.17018	up	ko00944
Tricin	Flavonoids	C10193		0.27637	1.21508	down	1.4898	1.02826	insig	2.39772	1.05828	up	--
Vanillic acid glycoside	Phenolic acids	--		0.712998	0.934019	insig	0.24688	1.2945	down	0.809185	0.722207	insig	--
1'-O-Vanilloyl-β-D-glucoside	Phenolic acids	--		1.08332	0.488855	insig	1.16726	0.424018	insig	2.04618	1.22815	up	--
3,4,5-Trimethoxyphenyl-β-D-Glucopyranoside	Phenolic acids	--		0.769832	1.08663	insig	0.786911	0.754636	insig	0.752962	0.982098	insig	--
9,10,13-Trihyroxy-11-octadecadienoic acid	Lipids	--		1.39371	1.16857	insig	2.87345	0.974989	insig	2.4621	1.18957	up	--
Hexadecanoic acid 2,3-dihydroxypropyl ester	Lipids	--		1.38962	1.1507	insig	2.94465	0.960627	insig	2.57015	1.1876	up	--
N-Feruloyl tryptamine	Alkaloids	--		0.00411178	0.571678	insig	138.147	1.2717	up	163244	1.23661	up	--
O-Feruloyl 3-hydroxylcoumarin	Lignans and Coumarins	--		0.329324	1.14088	down	1.81434	1.18722	insig	1.84948	1.09756	insig	--
Cis-3-p-coumaric quinic acid	Phenolic acids	--		0.457926	1.19224	down	0.37251	1.36266	down	1.72608	1.09539	insig	--
4-Hydroxy-7-methoxycoumarin-β-rhamnoside	Lignans and Coumarins	--		1.28838	0.623308	insig	1.78913	1.01328	insig	3.60139	1.1919	up	--
Trans-3-O-p-coumaric quinic acid	Phenolic acids	--		0.414755	1.20587	down	5.21794	1.23264	up	28.3224	1.23526	up	--
3-O-p-Coumaroyl quinic acid	Phenolic acids	C12208		0.715478	0.354829	insig	4.60194	1.25086	up	8.87773	1.19946	up	ko00940,ko00941,ko00945,ko01110
3-O-(E)-p-Coumaroyl quinic acid	Phenolic acids	--		0.500562	1.2386	insig	2.41647	1.27549	up	7.76285	1.23567	up	--
1-O-[(E)-Caffeoyl]-β-D-glucopyranose	Phenolic acids	--		0.926175	0.715937	insig	1.90482	1.35629	insig	2.16548	1.21403	up	--
D-(+)-TrehaloseAnhydrous	Others	--		0.948575	0.342403	insig	0.918127	0.364221	insig	0.807262	0.856176	insig	--
D-(+)-Sucrose	Others	--		0.972092	0.449865	insig	0.939342	0.429961	insig	0.906885	0.819373	insig	--
Isomaltulose	Others	--		1.13993	0.711557	insig	1.03548	0.20052	insig	0.896079	0.484255	insig	--
Cocamidopropyl βine	Alkaloids	--		1.01217	0.0931382	insig	0.328943	1.27955	down	0.254265	1.21917	down	--
Eupatorin	Flavonoids	--		NA	NA	NA	9452.19	1.40904	up	29379.3	1.2366	up	--
5,7-Dihydroxy-3',4',5'-trimethoxyflavone	Flavonoids	C19807		NA	NA	NA	34377	1.41189	up	110599	1.2366	up	--
Eupatilin	Flavonoids	C10040		NA	NA	NA	17183	1.41092	up	55880.4	1.23661	up	--
Guanosine 3',5'-cyclic monophosphate	Nucleotides and derivatives	C00942		1.78534	1.23698	insig	1.0371	0.0619238	insig	1.0811	0.522853	insig	ko00230,ko01100
4-Pyridoxic acid O-hexoside	Others	--		0.598314	0.970255	insig	1.81965	1.34039	insig	2.79468	1.12218	up	--
Syringetin	Flavonoids	C11620		0.83327	0.43514	insig	1.55016	0.940744	insig	1.35355	0.738779	insig	ko00944
Methyl 6-O-galloyl-β-D-glucopyranoside	Phenolic acids	--		1269.44	1.2687	up	893.578	1.4044	up	1.48149	0.292827	insig	--
Adenosine 5'-monophosphate	Nucleotides and derivatives	C00020		1.03978	0.183246	insig	1.44024	1.07997	insig	1.16754	0.308061	insig	ko00230,ko00908,ko01100,ko01110
MAG(18:4)isomer1	Lipids	--		1.25307	0.948079	insig	0.605788	1.29955	insig	0.371667	1.20573	down	--
N-Feruloyl serotonin	Alkaloids	--		NA	NA	NA	119798	1.4149	up	424719	1.23648	up	--
MAG(18:3)isomer2	Lipids	--		0.731414	1.01806	insig	0.517594	1.22791	insig	0.623505	1.21872	insig	--
MAG(18:3)isomer4	Lipids	--		1.09374	0.547407	insig	1.43938	1.40519	insig	1.64524	1.03239	insig	--
MAG(18:3)isomer3	Lipids	--		0.540215	1.01742	insig	0.997462	0.136734	insig	0.832923	0.675591	insig	--
MAG(18:3)isomer5	Lipids	--		0.51479	1.2016	insig	0.715311	1.04545	insig	1.11307	0.882243	insig	--
MAG(18:3)isomer1	Lipids	--		1.08522	0.233441	insig	2.25087	1.26546	up	2.95927	1.18544	up	--
4-Caffeoylquinic acid	Phenolic acids	--		0.659497	1.01101	insig	0.988677	0.0809722	insig	1.3334	0.279802	insig	--
Chlorogenic acid	Phenolic acids	C00852		0.871898	1.05356	insig	0.497941	1.31643	down	0.692988	1.19384	insig	ko00940,ko00941,ko00945,ko01110
Neochlorogenic acid(5-O-Caffeoylquinic acid)	Phenolic acids	C17147		0.778443	1.19231	insig	1.13038	0.751493	insig	0.945911	0.273538	insig	--
Glyceryl linoleate	Lipids	--		0.630183	0.84649	insig	0.794883	0.576718	insig	0.680031	0.979004	insig	--
MAG(18:2)	Lipids	--		1.42764	1.11625	insig	1.30405	1.26727	insig	1.63789	0.960071	insig	--
Feruloyl glucose	Phenolic acids	C17759		0.21973	0.718423	insig	4.42599	1.33156	up	12.1788	0.80171	insig	--
MAG(18:1)isomer2	Lipids	--		0.404175	1.25309	down	0.545722	1.17669	insig	1.45634	1.1645	insig	--
MAG(18:1)isomer1	Lipids	--		0.413629	1.2572	down	0.567576	1.16767	insig	1.42531	1.13736	insig	--
Syringic acid O-glucoside	Phenolic acids	--		1.31536	0.889902	insig	1.08488	0.020556	insig	0.320202	1.17653	down	--
Turanose	Others	--		0.577707	1.15655	insig	1.08309	0.246591	insig	0.849811	0.68038	insig	--
3-O-Feruloyl quinic acid	Phenolic acids	C02572		0.652044	1.05397	insig	1.14726	0.515881	insig	2.97726	1.22187	up	--
Trihydroxycinnamoylquinic acid	Phenolic acids	--		1.10904	0.396455	insig	5.25917	1.35199	up	4.83821	1.22558	up	--
(8'R,7'S)-(-)-8-Hydroxy-α-conidendrin	Lignans and Coumarins	--		1.20135	0.882177	insig	1.4044	1.05241	insig	1.09901	0.720414	insig	--
2,4-Dihydroxy-7-methoxy-1,4-benzoxazin-3-one	Alkaloids	C04720		2.23929	1.25471	up	7.30776	1.40005	up	7.12968	1.23424	up	--
Riboflavin	Others	C00255		0.8891	0.53302	insig	3.91137	1.07047	up	6.96021	1.22594	up	ko00740,ko01100,ko01110,ko02010
N6-Succinyl Adenosine	Nucleotides and derivatives	--		0.807205	1.17227	insig	1.20546	0.74527	insig	1.46136	1.08538	insig	--
S-(5'-Adenosy)-L-homocysteine	Amino acids and derivatives	C00021		1.0462	0.327867	insig	0.567284	1.31795	insig	0.761335	1.10522	insig	ko00270,ko01100,ko01230
1-O-β-D-Glucopyranosyl sinapate	Phenolic acids	--		1.13998	0.905403	insig	1.9405	1.30645	insig	2.03464	1.15562	up	--
Isosinapic acid-hexoside	Phenolic acids	--		1.07492	0.86132	insig	1.75859	1.29321	insig	2.06265	1.18697	up	--
5'-Glucopyranosyloxyjasmanic acid	Phenolic acids	--		1.14888	0.633689	insig	1.31541	0.826224	insig	1.01459	0.118225	insig	--
Apigenin 8-C-pentoside	Flavonoids	--		0.584054	1.08299	insig	2.03035	1.25768	up	9.36198	1.23561	up	--
Apigenin 8-C-α-L-Arabinopyranoside	Flavonoids	--		0.00080865	0.571678	insig	3.99638	0.518489	insig	24869.6	1.23626	up	--
Uridine 5’-diphosphate	Nucleotides and derivatives	C00015		1.03567	0.64935	insig	0.914617	0.74569	insig	0.98783	0.151957	insig	ko00240,ko00908,ko01100
Tricin O-glycerol	Flavonoids	--		0.382277	1.20161	down	1.35527	0.821471	insig	1.04747	0.0857894	insig	--
Oleoside 11-methyl ester	Phenolic acids	--		4.8348	1.25629	up	1.04432	0.457558	insig	0.732919	1.06286	insig	--
"N',N""-p-Coumaroyl-feruloyl putrescine"	Alkaloids	--		NA	NA	NA	941.744	1.41027	up	42704.4	1.235	up	--
1-O-Feruloyl-3-O-p-Coumaroyl glycerol	Phenolic acids	--		0.114192	0.544766	insig	45.7689	1.11125	up	324.47	1.12751	up	--
Caffeoylnicotinoyltartaric acid	Phenolic acids	--		0.807208	0.63554	insig	1.06077	0.561509	insig	1.06349	0.14433	insig	--
Apigenin 4-O-rhamnoside	Flavonoids	--		NA	NA	NA	NA	NA	NA	1295.41	1.23634	up	--
Apigenin-C-rhamnoside	Flavonoids	--		0.924249	0.104716	insig	1.46882	0.73359	insig	4.69593	1.23293	up	--
Kaempferol-3-arabinopyranoside	Flavonoids	--		0.221087	1.25997	down	0.859202	0.636208	insig	0.580264	1.01935	insig	--
Pyridylcarbonyl-2-β-D-glucopyranosyloxy-2-phenylacetic acid amide	Alkaloids	--		0.751122	0.433991	insig	156.599	1.33935	up	137.404	1.23565	up	--
Kaempferol pen	Flavonoids	--		0.188826	1.26333	down	0.903861	0.674933	insig	0.656819	1.0428	insig	--
Trehalose 6-phosphate	Others	C00689		1.37343	1.13277	insig	0.567814	1.32435	insig	0.679483	1.14604	insig	ko00500,ko01100
LysoPE 14:0	Lipids	--		1.12063	0.557233	insig	1.12429	0.435204	insig	1.28276	0.955519	insig	--
Ditartaroyl-hydroxylcoumarin	Phenolic acids	--		NA	NA	NA	1315.74	1.41734	up	1324.35	1.23617	up	--
Apigenin 5-O-glucoside	Flavonoids	--		0.847956	0.356009	insig	0.842659	0.385666	insig	6.39345	1.21185	up	--
Isovitexin	Flavonoids	C01714		1.25341	0.867821	insig	0.753336	0.729713	insig	0.943422	0.478435	insig	ko00944
Vitexin	Flavonoids	C01460		1.3257	0.9498	insig	0.681922	0.840052	insig	0.849779	1.04085	insig	ko00941,ko00944
Genistein 8-C-glucoside	Flavonoids	C10420		0.549739	1.07669	insig	0.668672	0.788142	insig	1.2626	1.06292	insig	--
Kaempferol-3-O-rhamnoside	Flavonoids	C16911		0.240192	1.2632	down	1.04543	0.227671	insig	0.665604	1.01932	insig	ko00944
Kaempferol 3-O-α-L-rhamnoside(X)	Flavonoids	--		0.465789	1.19155	down	0.580488	1.00004	insig	0.991814	0.0034521	insig	--
5,7,4'-Trihydroxy-8-C-β-D-glucopyranosylflavone	Flavonoids	--		0.298209	1.21898	down	0.676153	0.814951	insig	1.34504	1.06368	insig	--
Genistin(Genistein 7-O-Glucoside)	Flavonoids	C09126		0.316972	1.23799	down	0.869619	0.48869	insig	10.8431	1.23175	up	ko00943
Pelargonidin 3-O-glucoside	Flavonoids	C12137		2.9311	1.26	up	1.06172	0.190131	insig	0.415636	1.08551	down	ko00942,ko01100,ko01110
Quercetin-3-O-α-L-arabinopyranoside(guaijaverin)	Flavonoids	--		15.9107	1.26398	up	1.33478	0.605614	insig	0.48782	0.949811	insig	--
Avicularin	Flavonoids	--		17.3117	1.26489	up	1.51313	1.15133	insig	0.505307	0.953793	insig	--
Quercetin 3-O-β-D-xylopyranoside	Flavonoids	--		19.1386	1.26606	up	1.57652	1.34207	insig	0.519061	0.937582	insig	--
Tricin O-phenylformic acid	Flavonoids	--		0.214527	1.20676	down	1.74045	1.15535	insig	1.78781	0.76628	insig	--
Isohemiphloin	Flavonoids	--		1.27594	0.980544	insig	0.852805	0.539936	insig	1.25351	0.883081	insig	--
Naringenin-O-glucoside	Flavonoids	--		0.353752	1.17952	down	1.12493	0.0563194	insig	7.18985	1.21389	up	--
Phloretin 2'-O-glucoside	Flavonoids	--		0.0042341	0.562894	insig	0.0042341	0.614409	insig	1954.37	1.23664	up	--
(-)-Epicatechin gallate	Flavonoids	--		13.7541	0.542658	insig	0.999829	0.0511321	insig	0.000258252	0.868991	insig	--
Glyceryl 1,3-diferulate	Phenolic acids	--		0.273398	0.927898	insig	124.901	1.39336	up	406.463	1.23571	up	--
Acacetin-7-O-galactoside	Flavonoids	--		NA	NA	NA	5296.93	1.40707	up	77649.6	1.23622	up	--
Trifolin	Flavonoids	C12626		0.644727	1.23815	insig	0.832577	1.07657	insig	0.550961	1.0208	insig	ko00944
Astragalin (Kaempferol 3-O-Glucoside)	Flavonoids	--		0.616111	1.24247	insig	0.86078	0.865647	insig	0.465343	1.17208	down	--
Kaempferol 7-O-glucosdie	Flavonoids	--		0.623539	1.23749	insig	0.868047	0.968709	insig	0.545392	1.06904	insig	--
Luteolin C-hexoside	Flavonoids	--		0.193358	1.26241	down	0.765813	0.711769	insig	1.00263	0.0328526	insig	--
Luteolin-7-O-glucoside	Flavonoids	C03951		0.83661	0.987048	insig	0.847135	0.952333	insig	0.775953	1.05306	insig	ko00944
HoMoorientin	Flavonoids	--		0.221865	1.24723	down	0.906925	0.419064	insig	0.819321	0.712238	insig	--
Luteolin-4'-O-β-D-glucoside	Flavonoids	--		0.750316	1.14162	insig	0.936006	0.503724	insig	0.842836	0.932592	insig	--
Isorhamnetin-O-Pentoside	Flavonoids	--		4.84344	1.22405	up	2.4172	1.27326	up	0.926648	0.291674	insig	--
Quercetin-3-O-α-L-rhamnopyranoside	Flavonoids	--		0.774692	1.15538	insig	0.958468	0.351204	insig	0.811497	0.994794	insig	--
Orientin	Flavonoids	C10114		0.634448	1.25098	insig	0.809313	1.17947	insig	0.548885	1.07959	insig	--
Luteolin 3'-O-β-D-glucoside	Flavonoids	--		0.759956	1.25159	insig	0.957377	0.649278	insig	0.737585	0.924478	insig	--
Kaempferol 3-O-β-d-glucopyranoside	Flavonoids	--		0.708739	1.26095	insig	0.909576	1.13236	insig	0.756634	0.986349	insig	--
Cyanidin 3-O-galactoside	Flavonoids	C08647		6.94061e-06	1.26835	down	2.8686	0.906188	insig	NA	NA	NA	--
Cyanidin 3-O-glucoside (Kuromanin)	Flavonoids	C08604		126.013	1.26819	up	2.83106	1.05702	up	0.831172	0.681192	insig	ko00942
Eriodictyol C-hexoside	Flavonoids	--		3.78912	1.25863	up	1.61662	1.34353	insig	0.975467	0.143924	insig	--
Aromadendrin 7-glucoside	Others	--		1.9614	1.2057	insig	1.38723	0.990477	insig	1.51655	1.13378	insig	--
Eriodictyol-7-O-Glucoside	Flavonoids	--		0.443372	1.25325	down	0.757395	0.858749	insig	0.332914	1.1878	down	--
3-{(2-Aminoethoxy)(hydroxy)phosphoryl]oxy}-2-hydroxypropyl palmitate	Alkaloids	--		0.929577	0.493673	insig	1.11084	0.594058	insig	1.33614	1.08557	insig	--
LysoPE 16:0(2n isomer)	Lipids	--		0.962284	0.355367	insig	1.19431	0.749779	insig	1.80226	1.20992	insig	--
LysoPE 16:0	Lipids	--		0.919338	0.563676	insig	1.04103	0.307174	insig	1.35874	1.11409	insig	--
Methotrexate	Nucleotides and derivatives	--		0.542909	1.02837	insig	0.11891	1.09555	down	0.000587836	1.2346	down	--
Diosmetin-7-O-galactoside	Flavonoids	--		0.227262	1.2527	down	0.886225	0.423182	insig	3.06269	1.22478	up	--
Diosmetin-6-C-glucoside	Flavonoids	--		0.000129484	1.26849	down	1.25356	0.745207	insig	NA	NA	NA	--
Chrysoeriol 5-O-hexoside	Flavonoids	--		10.1067	1.25596	up	1.87709	1.11929	insig	0.816503	0.511768	insig	--
Pratensein 7-O-glucopyranoside	Flavonoids	--		0.00211914	0.571678	insig	183.686	1.26682	up	157256	1.23642	up	--
Isoscoparin	Flavonoids	C05990		1.60883	0.954915	insig	1.27029	0.527329	insig	0.854327	0.535515	insig	--
5,7,4'-Trihydroxy-6-methoxyflavone-8-C-β-D-glucoside	Flavonoids	--		7.03127e-05	1.26768	down	1.07571	0.341631	insig	NA	NA	NA	--
Farrerol 7-O-glucoside	Flavonoids	--		0.00250906	0.571678	insig	203.52	1.27336	up	156400	1.23643	up	--
Peonidin O-hexoside	Flavonoids	--		305.114	1.26762	up	3.08404	0.750474	insig	0.780722	0.952397	insig	--
Peonidin 3-O-glucoside	Flavonoids	C12141		471.165	1.26822	up	3.36477	0.898333	insig	0.723254	0.939389	insig	ko00942
Quercetin 3-O-glucoside(Isotrifoliin)	Flavonoids	C05623		2.98104	1.2641	up	1.14085	0.407863	insig	0.820327	0.866745	insig	ko00944,ko01100,ko01110
6-Hydroxykaempferol-7-O-glucoside	Flavonoids	--		4.78157	1.24641	up	1.70752	0.871739	insig	0.896309	0.60392	insig	--
Isoquercitrin	Flavonoids	--		2.56151	1.24947	up	1.01235	0.0212733	insig	0.740332	1.06328	insig	--
Quercetin-O-glucoside	Flavonoids	--		2.93219	1.26149	up	1.17668	0.681442	insig	0.749637	1.10678	insig	--
6-Hydroxyluteolin 5-glucoside	Flavonoids	--		2.68794	1.25	up	1.07722	0.200416	insig	0.750136	0.918748	insig	--
Cyanidin O-syringic acid	Flavonoids	--		653.13	1.26797	up	2.43284	0.769969	insig	0.399364	1.02027	down	--
LysoPC 14:0(2n isomer)	Lipids	--		1.13278	0.677723	insig	11.1988	0.948942	insig	5.91013	1.22692	up	--
Corosolic acid	Terpenoids	--		1.26402	0.727409	insig	0.771508	0.847079	insig	0.470823	1.17021	down	--
Pelargonidin 3-O-(6''-acetylglucoside)	Flavonoids	--		0.0324116	1.2684	down	1.78047	1.11301	insig	0.179005	0.928948	insig	--
Chrysoeriol O-glucuronic acid	Flavonoids	--		0.161073	1.22463	down	0.104203	1.3163	down	0.245533	1.21274	down	--
Diosmetin-7-O-glucuronide	Flavonoids	--		0.191672	1.23201	down	0.122053	1.35027	down	0.282642	1.20429	down	--
3-{(2-Aminoethoxy)(hydroxy)phosphoryl]oxy}-2-12-octadecadienoate	Alkaloids	--		0.849501	0.959955	insig	1.5386	0.647229	insig	1.57969	1.04813	insig	--
LysoPE 18:2(2n isomer)	Lipids	--		0.865638	0.766769	insig	1.09249	0.15307	insig	1.13868	0.55359	insig	--
2,6-Dimethyl-7-octene-2,3,6-triol	Flavonoids	--		6.81617	1.25903	up	1.60707	0.970626	insig	0.604607	0.808156	insig	--
Isorhamnetin-3-O-β-D-glucoside	Flavonoids	--		4.5321	1.26166	up	1.67915	1.05736	insig	0.732564	0.805286	insig	--
Isorhamnetin-7-O-β-D-glucopyranoside	Flavonoids	--		4.41121	1.26203	up	1.49238	1.00507	insig	0.732413	0.783391	insig	--
1'-O-β-D-(3,4-Dihydroxyphenethyl)-O-caffeoyl-glucoside	Phenolic acids	--		4.28563	1.1843	up	57.8983	1.39715	up	30.6849	1.22584	up	--
Petunidin 3-O-glucoside	Flavonoids	C12139		NA	NA	NA	5485.81	1.41088	up	NA	NA	NA	ko00942
LysoPE 18:1(2n isomer)	Lipids	--		0.864545	0.342024	insig	6.24561	0.871567	insig	4.25082	1.22702	up	--
LysoPC 15:1	Lipids	--		1.89697	1.21736	insig	1.02672	0.0188111	insig	1.47359	1.0652	insig	--
3-{[(2-Aminoethoxy)(hydroxy)phosphoryl]oxy}-2-hydroxypropyl-9,12-octadecenoate	Alkaloids	--		0.736189	0.93581	insig	1.00769	0.139628	insig	1.27115	0.796608	insig	--
LysoPE 18:1	Lipids	--		0.778961	1.06465	insig	1.26551	0.287397	insig	1.32896	0.7699	insig	--
Gossypetin 3-glucoside	Flavonoids	--		7.3211	1.2629	up	1.51935	1.00585	insig	0.565288	0.880505	insig	--
LysoPC 15:0	Lipids	--		1.29436	1.00996	insig	3.56584	1.38225	up	4.95132	1.22372	up	--
5-O-p-Coumaroyl shikimic acid O-hexoside	Phenolic acids	--		1.05335	0.7922	insig	1.10965	0.507482	insig	1.95051	0.845787	insig	--
LysoPG(16:0)	Lipids	--		0.740443	0.807329	insig	1.35387	0.254213	insig	1.54643	0.825041	insig	--
Kaempferol 3-O-(6″-O-acetyl)glycoside	Flavonoids	--		0.00256409	1.26695	down	1.0255	0.382569	insig	1.66845	1.00648	insig	--
Kaempferol acetyl-glucoside	Flavonoids	--		0.230614	1.25165	down	0.432671	1.32137	down	0.491154	1.04766	down	--
Cyanidin 3-O-(6''-Acetylglucoside)	Flavonoids	--		4.52576	1.26157	up	1.37383	0.881765	insig	0.571196	1.14246	insig	--
LysoPC 16:2(2n isomer)	Lipids	--		0.741361	0.491211	insig	12.7998	0.930557	insig	18.1023	1.22948	up	--
Tricin 7-O-hexoside	Flavonoids	--		0.342984	1.24471	down	1.01153	0.00352665	insig	1.19362	0.473773	insig	--
Limocitrin 3-rhamnoside	Flavonoids	--		0.35824	1.24099	down	1.05472	0.265541	insig	1.16057	0.382412	insig	--
Tricin-7-O-glucopyranoside	Flavonoids	--		0.388791	1.21211	down	1.0007	0.058764	insig	1.04573	0.00318619	insig	--
LysoPC(16:1)	Lipids	--		0.45773	1.04634	down	2.86458	0.914054	insig	4.1776	1.17977	up	--
LysoPC 16:0(2n isomer)	Lipids	--		0.96508	0.197782	insig	5.89677	0.930327	insig	4.33551	1.21422	up	--
LysoPC(16:0)	Lipids	--		0.987354	0.175693	insig	1.18888	0.885651	insig	1.1506	1.02551	insig	--
Tricin 4'-O-syringyl alcohol	Flavonoids	--		0.46892	1.16846	down	1.34578	1.03707	insig	0.926786	0.297461	insig	--
Tricin O-glucuronic acid	Flavonoids	--		0.427937	1.21472	down	0.388457	1.27024	down	0.321907	1.10428	down	--
Quercetin O-acetylhexoside	Flavonoids	--		5.22466e-06	1.2686	down	1.77557	0.944055	insig	NA	NA	NA	--
Quercetin 3-O-(6′′-O-acetyl)-galactoside	Flavonoids	--		0.0298153	1.2657	down	2.01438	1.18452	up	1.23493	0.590537	insig	--
Syringetin 3-O-hexoside	Flavonoids	--		6.81629e-05	1.26848	down	1.03393	0.00167084	insig	NA	NA	NA	--
Limocitrin 3-galactoside	Flavonoids	--		2.42127	1.26607	up	1.63228	1.08614	insig	0.724332	0.947524	insig	--
Limocitrin 7-glucoside	Flavonoids	--		6.44946e-05	1.26869	down	0.924692	0.364047	insig	NA	NA	NA	--
LysoPC 17:0	Lipids	--		0.762276	1.08862	insig	3.86687	1.22717	up	3.51666	1.2313	up	--
Tricin 4'-O-syringic acid	Flavonoids	--		0.456287	1.14474	down	1.65263	1.1772	insig	1.17122	0.55461	insig	--
LysoPC 18:4	Lipids	--		0.689819	0.784585	insig	491.962	1.24142	up	363.155	1.23243	up	--
3,4-Dicaffeoylquinic acid	Phenolic acids	--		1.90552	1.20334	insig	17.3209	1.41063	up	9.17366	1.23594	up	--
Isochlorogenic acid C	Phenolic acids	--		1.99728	1.11529	insig	20.5578	1.41174	up	10.7633	1.23055	up	--
Isochlorogenic acid A	Phenolic acids	--		1.89788	1.15265	insig	17.3245	1.4127	up	11.3491	1.23369	up	--
LysoPC 18:3	Lipids	--		0.756123	1.19602	insig	3.01716	0.92637	insig	1.99484	1.17203	insig	--
LysoPC 18:3(2n isomer)	Lipids	--		0.648311	1.065	insig	2.03929	1.04071	up	3.49547	1.23343	up	--
Malonyglygenistin	Flavonoids	--		0.751179	0.816622	insig	3.20401	1.40756	up	11.2297	1.22097	up	--
Pelargonidin 3-O-(6''-malonylglucoside)	Flavonoids	C12642		0.0170123	1.26826	down	1.4987	1.10648	insig	0.472664	1.01753	down	ko00942
LysoPC(18:2)	Lipids	--		0.99891	0.0290411	insig	1.23214	0.662566	insig	0.706717	1.16312	insig	--
Quercetin 3-O-β-(2''-O-acetylβ-D-glucuronide)	Flavonoids	--		0.00012703	1.26518	down	2.32503	1.12839	up	1147.1	1.23399	up	--
Isorhamnetin acetyl hexoside	Flavonoids	--		0.0572818	1.25623	down	2.4454	1.15995	up	0.00039041	1.23662	down	--
Isorhamnetin O-acetyl-hexoside	Flavonoids	--		2.20702e-05	1.26748	down	2.74677	1.23709	up	NA	NA	NA	--
Pinoresinol-Hexose	Lignans and Coumarins	--		0.727784	0.757983	insig	0.849169	0.416942	insig	0.874934	0.384607	insig	--
PC(18:2)isomer	Lipids	--		0.949592	0.87148	insig	0.329354	1.0021	down	0.636484	0.552605	insig	--
PC(18:2)	Lipids	--		1.01562	0.171432	insig	0.654659	1.14905	insig	0.672569	1.18678	insig	--
LysoPC(18:1)	Lipids	--		0.7411	0.921025	insig	1.35273	0.38868	insig	1.55067	0.997516	insig	--
Tricin O-saccharic acid	Flavonoids	--		0.547528	1.26481	insig	0.387405	1.2824	down	0.385841	1.21427	down	--
LysoPC(18:0)	Lipids	--		1.04697	0.268032	insig	3.22844	1.14796	up	2.51412	1.21666	up	--
LysoPC 18:0	Lipids	--		0.861512	0.469347	insig	4.49418	0.876582	insig	5.25112	1.23146	up	--
1-Stearoyl-sn-glycero-3-phosphocholine	Lipids	--		1.06025	0.52037	insig	2.92218	1.16452	up	2.54463	1.21987	up	--
Tricin O-eudesmic acid	Flavonoids	--		0.329284	1.14407	down	2.04433	1.21296	up	1.62085	0.709782	insig	--
Salcolin A	Flavonoids	--		0.392949	1.04573	down	2.84296	1.24843	up	2.62642	1.00802	up	--
Salcolin B	Flavonoids	--		0.422081	1.00924	down	3.17409	1.26739	up	3.03966	1.04743	up	--
Tricin 4'-O-β-guaiacylglycerol	Flavonoids	--		0.427942	1.04482	down	3.2015	1.27363	up	3.09637	1.05279	up	--
3-O-Feruloyl quinic acid glucoside	Phenolic acids	--		0.637988	1.03525	insig	2.44991	1.25225	up	8.31053	1.2263	up	--
Feruloylsinapoyltartaric acid	Phenolic acids	--		NA	NA	NA	3660.22	1.41161	up	18930.4	1.23648	up	--
Isorhamnetin 3-O-β-(2''-O-acetyl-β-D-glucuronide)	Flavonoids	--		0.00106075	1.26655	down	0.997895	0.0366845	insig	1.92229	1.05556	insig	--
Luteolin-7-O-(6'-O-malonyl)-β-D-glucoside	Flavonoids	--		0.000161672	1.26791	down	0.869112	0.425654	insig	NA	NA	NA	--
Kaempferol 3-O-(6′′-O-malonyl)-glucoside	Flavonoids	--		0.00131169	1.26787	down	1.0822	0.729445	insig	2.23286	1.18818	up	--
Kaempferol 3-O-(6′′-O-malonyl)-galactoside	Flavonoids	--		0.00113261	1.26768	down	1.04383	0.588938	insig	2.02389	1.17027	up	--
Apigenin-6-C-β-D-xyloside-8-C-β-Darabinoside	Flavonoids	--		0.785202	0.739369	insig	1.37037	0.967721	insig	1.88616	0.976148	insig	--
Cyanidin 3-O-(6''-Malonylglucoside)	Flavonoids	C12643		5.39221	1.25964	up	3.49805	1.33259	up	0.833561	0.521713	insig	ko00942
1-Hydroxyterpinin monO-glucoside	Lignans and Coumarins	--		1.09274	0.42685	insig	1.14537	0.582227	insig	0.91313	0.791168	insig	--
2-Hydroxy-5,8,11,14,17-icosapentaenoyloxy]propyl-2-(trimethylammonio)ethyl phosphate	Alkaloids	--		0.811795	0.917268	insig	0.831312	1.07951	insig	0.983483	0.0532338	insig	--
Quercetin 3-O-(6′′-O-malonyl)-galactoside	Flavonoids	--		0.0286608	1.26696	down	1.77063	0.87539	insig	1.17782	0.285028	insig	--
Tricin O-malonyl rhamnoside	Flavonoids	--		0.505023	1.03407	insig	1.68848	1.09686	insig	1.5404	0.535379	insig	--
Pinoresinol-acetylglucose	Lignans and Coumarins	--		1.37835	0.561912	insig	3.42907	0.297053	insig	0.00096718	1.2358	down	--
Isorhamnetin hexose-malonate	Flavonoids	--		0.00013024	1.26529	down	2.47799	1.08179	up	NA	NA	NA	--
Uridine 5'-diphospho-D-glucose	Nucleotides and derivatives	C00029		1.07394	0.619904	insig	0.487801	1.37717	down	0.648828	1.17234	insig	ko00040,ko00052,ko00053,ko00240,ko00500,ko00520,ko00561,ko00908,ko01100
Violanthin	Flavonoids	C10196		1.91217	1.21921	insig	1.8756	1.33792	insig	1.33406	1.03651	insig	--
Quercetin-O-rhamnoside-O-Pentoside	Flavonoids	--		0.52399	1.21075	insig	0.644852	1.10576	insig	0.327994	1.05394	down	--
Syringaresinol-Hex	Lignans and Coumarins	--		0.427503	1.03084	down	3.23644	1.32623	up	6.93049	1.17703	up	--
Kaempferol 3-O-robinobioside(Biorobin)	Flavonoids	--		0.834588	1.06983	insig	0.907195	0.901152	insig	0.982804	0.225021	insig	--
Kaempferol 3-O-rutinoside(Nicotiflorin)	Flavonoids	C21833		0.807402	1.20147	insig	0.924423	0.774383	insig	0.952373	0.570074	insig	ko00944,ko01110
Luteolin-7-O-β-D-rutinoside	Flavonoids	--		1.23341	0.82593	insig	1.25618	0.661558	insig	1.37856	0.970041	insig	--
Kampferol 3-O-(2″-galloyl)-β-D-glucopyranoside	Flavonoids	--		1.20338	0.948731	insig	0.806949	0.790616	insig	0.756723	0.607564	insig	--
Chrysoeriol 7-O-rutinoside	Flavonoids	--		0.155612	1.25931	down	0.604186	0.981777	insig	0.815958	0.769307	insig	--
Rutin	Flavonoids	--		3.0104	1.26067	up	1.29801	0.566096	insig	0.803642	1.10345	insig	--
Bioquercetin	Flavonoids	--		2.45595	1.26622	up	1.10017	0.231762	insig	0.834394	1.08593	insig	--
Oxidized Glutathione	Amino acids and derivatives	--		3.6576	1.22317	up	2.08197	0.80812	insig	0.764197	0.80627	insig	--
Quercetin 3-O-(6′′-galloyl)-β-D-galactopyranoside	Flavonoids	--		7.2337	0.825049	insig	1.76544	0.0858263	insig	0.853935	0.526201	insig	--
"Cyanidin 3-O-(3"",6""-diacetylhexoside)-O-glyceric acid"	Flavonoids	--		4.58864e-05	1.26845	down	3.66688	1.3763	up	NA	NA	NA	--
Apigenin-7-O-diglucuronide	Flavonoids	--		9959.93	1.26855	up	NA	NA	NA	5.02131	1.22682	up	--
Isorhamnetin-3-O-rutinoside	Flavonoids	--		3.71109	1.24405	up	1.39367	1.06112	insig	0.949101	0.201318	insig	--
Methylquercetin glu-rha	Flavonoids	--		0.000443211	1.26807	down	0.74714	0.579762	insig	NA	NA	NA	--
Myricetin-3,7-O-dirhamnoside	Flavonoids	--		7.34519	1.25785	up	1.11187	0.104018	insig	0.516121	0.966328	insig	--
Tricin 5-O-rutinoside	Flavonoids	--		0.305619	1.25202	down	0.97796	0.160661	insig	0.856415	0.569277	insig	--
Tricin O-oxalic acid O-coumaroyl shikimic acid	Flavonoids	--		0.909936	0.252616	insig	3.06461	1.31641	up	0.721681	0.521103	insig	--
Quercetin-O-glucoside-rhamnoside-rhamnoside	Flavonoids	--		5182.15	1.26741	up	NA	NA	NA	0.614303	0.790973	insig	--
Oleanolic acid-3-O-β-D-pyran xylose(1→3)-β-D-pyran glucuronide	Terpenoids	--		0.496575	1.21865	down	0.746275	1.04382	insig	0.729125	0.950025	insig	--
Tricin-O-Malonyl-O-guaiacylglycerol-O-Hexoside	Flavonoids	--		1.0603	0.210745	insig	2.46673	1.3357	up	2.62753	1.036	up	--
Flavin adenine dinucleotide(FAD)	Nucleotides and derivatives	C00016		0.872232	0.690006	insig	1.12868	0.407542	insig	1.32875	0.906931	insig	ko00740,ko01100,ko01110
